# Supplementary material for: The Mechanism of a Novel Mitochondrial-Targeted Icaritin Derivative in Regulating Apoptosis of BEL-7402 Cells Based on the SIRT3 and CypD-Mediated ROS/p38 MAPK Signaling Pathway
Source: Molecules. 2025 Apr 8;30(8):1667. doi: 10.3390/molecules30081667 (PMC12029982; doi:10.3390/molecules30081667)
Supplement: Supplementary file 1 [file molecules-30-01667-s001.zip]

Archive with 2 entries (2 files):
- Bel-7402(STR identification data results).pdf
- Supplemental.pdf
